# Supplementary material for: Mapping and phylogeny of Biomphalaria snail in the Adamawa Region of Cameroon: A step towards vector control and schistosomiasis elimination
Source: PLoS Negl Trop Dis. 2025 Jun 27;19(6):e0013265. doi: 10.1371/journal.pntd.0013265 (PMC12244607; doi:10.1371/journal.pntd.0013265)
Supplement: S2 Table — (XLSX) [file pntd.0013265.s002.xlsx]

## Sheet: Feuil1
Supplementary Table S2. Supplementary Table S2. Physicochemical characteristics and snail occurrence in different sites of the Adamawa Region of Cameroon
Locality	Water body type	Altitude	Mud	Sand	Gravels	Clay	Rocks	Roots	Turbidity	Temperature	pH	Conductivity	Total dissolved solids	Salinity	Redox_potential	Biomphalaria	Carriyng_water	Whashing_activities	Feces	Cattle	Sheeps	Goats	Pigs	Horses	Donkeys	Dogs	Camels	Mokeys	Waterbirds	Biomphalaria	Bulinus	Other snails
MANDAL	stream	926	absent	present	present	absent	present	absent	Very low	26	5.3	128	64	0	-67	absent	yes	present	present	present	present	present	absent	absent	absent	present	absent	absent	present	0	0	0
MBILO	river	915	present	absent	absent	absent	present	present	High	26.4	5.25	23	11	0	4	present	yes	present	present	present	absent	absent	absent	absent	present	present	absent	absent	present	64	0	0
TA'MI	river	851	present	absent	present	present	absent	absent	Very low	19	5.6	11	5	0	43	absent	yes	present	present	present	present	present	absent	absent	absent	present	absent	absent	present	0	0	0
PANYERE	lake	846	present	absent	absent	absent	absent	present	Moderate	22	6.04	41	20	0	128	absent	yes	present	present	absent	absent	absent	absent	absent	absent	present	absent	absent	present	0	24	4
MAYO_WOURE	river	1002	absent	present	absent	absent	present	present	Low	25.3	4.84	31	14	0	-9	absent	yes	present	present	present	present	absent	absent	absent	absent	absent	absent	absent	present	0	0	0
MAYO_NJOYA	river	1053	present	present	absent	absent	absent	present	Low	21.2	4.96	31	15	0	-6	absent	yes	present	present	present	present	absent	absent	absent	absent	present	absent	absent	absent	0	0	0
BOUDEL	pool	410	present	present	absent	present	present	absent	Very high	26.8	5.42	244	122	0.01	-47	absent	yes	present	present	present	present	present	absent	absent	present	present	absent	absent	present	0	88	0
OKARI LAYNDE KOLI	lake	388	present	absent	absent	present	absent	present	Very high	31.7	5.25	323	131	0.01	-52	absent	yes	present	present	present	present	present	absent	absent	present	absent	absent	absent	present	0	0	0
DOKDOURE	river	511	present	present	absent	present	present	present	Very high	27.3	5.06	120	60	0	-26	present	yes	present	present	present	present	present	absent	absent	present	present	absent	present	present	36	14	0
MAYO BALEO	river	466	present	present	absent	absent	present	absent	Very low	29.7	5.27	87	45	0.01	-28	present	yes	present	present	present	present	present	absent	absent	absent	absent	absent	present	present	56	6	12
ALTI	river	587	present	present	absent	absent	present	present	Very high	24.3	5.49	85	43	0	-26	present	yes	present	present	present	present	present	absent	absent	present	absent	absent	absent	absent	8	10	0
DILECTY	stream	555	absent	present	present	present	present	absent	Low	25.4	5.48	59	30	0	-23	present	yes	present	present	absent	absent	absent	absent	absent	present	absent	absent	absent	present	90	0	45
MAYO PETEL	stream	615	present	present	absent	absent	absent	present	Very low	26.1	5.67	117	59	0	-12	present	no	absent	absent	present	present	present	absent	absent	present	absent	absent	absent	present	48	0	0
MBOUE	pool	735	present	present	present	present	present	present	Very high	27	5.6	64	29	0	-26	absent	yes	present	present	absent	absent	absent	absent	absent	absent	present	absent	absent	present	0	46	23
RISIERE	stream	725	present	present	present	absent	absent	absent	Very low	23.8	5.1	74	36	0	-1013	absent	yes	present	present	absent	present	present	absent	absent	absent	present	absent	absent	absent	0	0	0
MAYANKA	stream	1072	present	present	absent	present	present	present	Moderate	25.9	5.76	146	74	0	-106	present	yes	present	present	absent	present	present	absent	absent	absent	present	absent	absent	present	26	0	0
PENDENG	river	1062	present	present	absent	absent	present	present	Moderate	23.4	6.7	122	61	0	-17	present	yes	present	present	present	present	present	absent	present	absent	present	absent	absent	present	218	0	0
MAYO KODJA	river	1109	present	present	absent	present	present	absent	Moderate	27.8	5.85	14	7	0	-11	absent	yes	present	absent	absent	absent	absent	absent	absent	absent	absent	absent	absent	absent	0	0	0
MAYO MBALYARA	river	1175	absent	present	present	absent	absent	absent	Low	27.3	6.05	43	18	0	37	absent	no	absent	absent	present	absent	absent	absent	absent	absent	absent	absent	absent	present	0	0	0
MBIGORO	stream	947	absent	present	present	absent	present	absent	Very low	23.5	5.17	9	4	0	-75	absent	yes	present	present	present	present	present	absent	absent	absent	present	absent	absent	present	0	0	0
BARWARA	river	959	absent	present	present	absent	present	absent	Low	25.8	4.9	11	5	0	-4	absent	yes	present	present	present	present	present	absent	absent	present	present	absent	absent	present	0	0	0
ZAKDAY	river	1235	present	present	absent	absent	present	present	Low	26.3	5.3	47	22	0	6.8	absent	yes	present	present	present	present	present	absent	present	present	present	absent	absent	present	0	0	0
ZANDABA 1	river	958	present	present	absent	absent	present	present	Moderate	23	5.71	33	28	0	-98	absent	yes	present	present	absent	present	present	absent	absent	absent	absent	absent	absent	present	0	160
GBAKONGUE	river	958	present	present	absent	absent	present	present	Moderate	29.3	5.62	49	23	0	-43	absent	yes	present	present	present	present	present	absent	absent	absent	present	absent	absent	present	0	62	0
DO'OLEMBE	stream	1212	absent	present	absent	absent	present	present	Very low	18.9	5.7	8	4	0	8.7	absent	yes	present	present	present	present	present	absent	absent	present	present	absent	absent	present	0	0	0
KOE	river	1220	present	absent	absent	absent	absent	present	Very low	26.3	5	112	67	0	-133	absent	yes	present	present	present	present	present	absent	absent	present	present	absent	absent	present	0	0	0
GAN MBAIE	stream	1236	present	present	absent	absent	absent	present	Very low	22.7	5.3	9	6	0	11	absent	yes	present	present	present	present	present	absent	absent	present	present	absent	absent	present	0	0	0
MBELA	pool	890	present	absent	absent	absent	absent	present	Moderate	18.9	4.91	28	14	0	-4	absent	yes	present	present	present	present	present	absent	absent	present	present	absent	absent	present	0	0	0
BELEL	river	1397	present	present	absent	absent	present	present	Low	19.1	6.15	31	15	0	-25	absent	yes	present	present	present		present	present	absent	absent	absent	absent	absent	present	0	0	0
MADIRA	stream	1107	absent	present	present	absent	present	present	Very low	27.5	5.7	10	7	0	-48	absent	yes	present	present	present	present	present	absent	absent	present	present	absent	absent	present	0	0	0
MATONG	stream	1110	absent	present	present	absent	present	present	Very low	27.5	5.3	10	4	0	-61	absent	yes	present	present	present	present	absent	absent	absent	absent	absent	absent	absent	present	0	0	0
MAYO MVÔO	river	554	present	present	absent	present	present	present	Moderate	25.1	5	145	72	0	-142	present	yes	present	present	present	present	absent	absent	absent	absent	absent	absent	absent	present	46	14	0
MAYO TCHORO	river	546	present	present	absent	absent	present	present	Moderate	26.5	11	192	96	0	-88	present	yes	present	present	present	present	absent	absent	absent	absent	absent	absent	absent	present	108	0	0
MAPORO	river	831	present	present	absent	absent	present	present	Low	17	5.21	108	54	0	-28	present	no	absent	absent	absent	absent	absent	absent	absent	absent	absent	absent	absent	present	86	10	0
BINI	river	804	absent	absent	absent	absent	absent	absent	Moderate	22.3	4.97	33	17	0	-13	absent	yes	present	present	absent	absent	absent	absent	absent	absent	absent	absent	absent	absent	0	0	0
BEKA HOSSERE	stream	1123	present	present	present	absent	present	absent	Low	26	4.8	53	26	0	-23	present	yes	present	present	present	present	present	absent	absent	absent	present	absent	absent	absent	136	102	59
MARDOCK	river	1095	present	present	absent	present	present	present	Moderate	21	4.82	34	17	0	0	present	yes	present	present	present	present	present	absent	present	absent	present	absent	absent	present	56	10	0
DJALINGO	river	1094	present	present	absent	absent	present	absent	Moderate	21	4.73	55	28	0	-4	present	yes	present	present	present	present	present	absent	absent	absent	present	absent	absent	present	8	18	0
MANWI	stream	1070	present	absent	absent	absent	present	present	low	7.89	9.8	13	7	0	115	absent	yes	present	present	present	present	present	absent	absent	absent	present	absent	absent	present	0	0	0
DANG	lake	1073	present	absent	absent	absent	absent	absent	High	25	8.91	70	35	0	113	absent	yes	present	present	present	present	present	absent	absent	absent	present	absent	absent	absent	0	14	0
TCHABBAL	lake	1384	absent	present	present	absent	present	absent	Moderate	19.6	5.64	190	96	0	43	present	yes	present	present	present	present	present	absent	absent	present	present	absent	absent	present	106	0	0
MAMBAKA	river	1064	present	present	absent	absent	present	present	Moderate	19.4	5.95	41	20	0	-26	absent	yes	present	present	present	present	present	absent	present	present	absent	absent	absent	present	0	0	0
ABATTOIR	stream	1121	absent	absent	present	absent	absent	present	Very low	18.8	5.33	31	15	0	-25	absent	no	present	present	absent	absent	absent	absent	absent	absent	absent	absent	absent	present	0	0	0
